# Supplementary material for: MiR-3064 in Epicardial Adipose-Derived Exosomes Targets Neuronatin to Regulate Adipogenic Differentiation of Epicardial Adipose Stem Cells
Source: Front Cardiovasc Med. 2021 Aug 18;8:709079. doi: 10.3389/fcvm.2021.709079 (PMC8416507; doi:10.3389/fcvm.2021.709079)
Supplement: Supplementary file 8 [file Table_1.xlsx]

## Sheet: Sheet1
Groups	NO.	Age	Sex	Height (cm)	Weight (kg)	Body mass index	Clinical diagnosis	Congential heart disease ?	Reason for surgery	Operative method
non-AS	1	65	Female	154	59	24.8777	RHD	No	Valvular lesion	MVR+TVP
	2	57	Male	172	68	22.9854	RHD	No	Valvular lesion	MVR+TVP
	3	56	Female	142	45	22.317	RHD	No	Valvular lesion	MVR+TVP
	4	57	Female	165	77	28.2828	RHD	No	Valvular lesion	MVR+TVP
	5	55	Female	156	60	24.6548	RHD	No	Valvular lesion	MVR+TVP
	6	77	Female	148	52	23.74	RHD	No	Valvular lesion	MVR
	7	54	Female	159	62.5	24.7221	RHD	No	Valvular lesion	MVR+TVP
	8	51	Female	152	60	25.9695	RHD	No	Valvular lesion	MVR+TVP
	9	74	Male	168	73.5	26.0417	RHD	No	Valvular lesion	AVR
	10	60	Female	150	57	25.3333	RHD	No	Valvular lesion	MVR+TVP
	11	68	Female	154	58	24.4561	RHD	No	Valvular lesion	AVR
	12	67	Male	157	50	20.2848	RHD	No	Valvular lesion	DVR
	13	71	Female	158	60	24.0346	RHD	No	Valvular lesion	MVR
	14	55	Male	162	59	22.4813	RHD	No	Valvular lesion	MVR+TVP
	15	70	Male	151	59	25.8761	RHD	No	Valvular lesion	MVR+TVP
AS	1	58	Male	170	65.4	22.6298	CAHD	No	Multivessel coronary stenosis	BHCAB
	2	51	Male	169	80.7	28.2553	CAHD	No	Multivessel coronary stenosis	BHCAB
	3	64	Male	163	76.1	28.6424	CAHD	No	Multivessel coronary stenosis	BHCAB
	4	68	Male	165	80	29.3848	CAHD	No	Multivessel coronary stenosis	BHCAB
	5	62	Male	165	77	28.2828	CAHD	No	Multivessel coronary stenosis	BHCAB
	6	63	Male	170	76.3	26.4014	CAHD	No	Multivessel coronary stenosis	BHCAB
	7	77	Male	170	70	24.2215	CAHD	No	Multivessel coronary stenosis	BHCAB
	8	76	Female	160	61.9	24.1797	CAHD	No	Multivessel coronary stenosis	BHCAB
	9	71	Male	171	77.6	26.5381	CAHD	No	Multivessel coronary stenosis	BHCAB
	10	77	Male	166	73	26.4915	CAHD	No	Multivessel coronary stenosis	BHCAB
	11	72	Female	164	79	29.3724	CAHD	No	Multivessel coronary stenosis	BHCAB
	12	70	Female	150	63.7	28.3111	CAHD	No	Multivessel coronary stenosis	BHCAB
	13	68	Female	150	51.7	22.9778	CAHD	No	Multivessel coronary stenosis	BHCAB
	14	78	Male	167	68.6	24.5975	CAHD	No	Multivessel coronary stenosis	BHCAB
	15	75	Female	147	51.2	23.6938	CAHD	No	Multivessel coronary stenosis	BHCAB
	16	65	Male	187	87.8	25.108	CAHD	No	Multivessel coronary stenosis	BHCAB
	17	68	Male	170	78.5	27.1626	CAHD	No	Multivessel coronary stenosis	BHCAB
	18	58	Male	180	75.7	23.3642	CAHD	No	Multivessel coronary stenosis	BHCAB
	19	65	Male	166	66	23.9512	CAHD	No	Multivessel coronary stenosis	BHCAB
	20	66	Male	170	74.8	25.8824	CAHD	No	Multivessel coronary stenosis	BHCAB
	21	61	Female	157	53.1	21.5425	CAHD	No	Multivessel coronary stenosis	BHCAB
	22	69	Female	165	78	28.6501	CAHD	No	Multivessel coronary stenosis	BHCAB
	23	61	Female	159	66.5	26.3043	CAHD	No	Multivessel coronary stenosis	BHCAB
	24	68	Male	169	66.5	23.2835	CAHD	No	Multivessel coronary stenosis	BHCAB
RHD: Rheumatic heart disease; CAHD: Coronary atherosclerotic heart disease; MVR: mitral valve replacement; TVP: tricuspid valvuloplasty; AVR: aortic valve replacement; BHCAB: beating heart coronary artery bypass surgery.
